# Supplementary material for: In vitro nuclear interactome of the HIV-1 Tat protein
Source: Retrovirology. 2009 May 19;6:47. doi: 10.1186/1742-4690-6-47 (PMC2702331; doi:10.1186/1742-4690-6-47)
Supplement: Additional file 1 — List of the 183 components of the Tat nuclear interactome in Jurkat identified by GST pull-down combined with LC-MS/MS. Amino acid coverage (Coverage%), number of MS/MS peptides used for the identification (MS/MS peptide no), TurboSEQUEST score, Genebank accession number and gene ontology (GO) analysis (cellular process) for each identification are indicated. [file 1742-4690-6-47-S1.xls]

## Sheet: Sheet1
SYMBOL	Gene Name(s)	Description	G.O. PROCESS	TurboSEQUEST Score	Coverage %	KD	Genebank Accession no	MS/MS Peptide no.
BAF180	;PB1;BAF180;MGC156155;MGC156156;PBRM1;	polybromo 1	Transcription	70.29	6.7	183572	30794372	9 (9 0 0 0 0)
ACTL6A	;ACTL6A;ACTL6;BAF53A;MGC5382;	BAF complex 53 kDa subunit|BAF53|BRG1-associated factor|actin-related protein|hArpN beta; actin-like 6A	Transcription	80.29	28	47430.4	4757718	9 (9 0 0 0 0)
DMAP1	;DMAP1;DKFZp686L09142;DNMAP1;DNMTAP1;FLJ11543;KIAA1425;EAF2;SWC4;	DNA methyltransferase 1 associated protein 1; DNMT1 associated protein 1	Transcription	34.18	10.7	52959.9	13123776	4 (3 0 0 1 0)
C1orf149	;FLJ11730;CDABP0189;C1orf149;NY-SAR-91;RP3-423B22.2;Eaf6;	hypothetical protein LOC64769|sarcoma antigen NY-SAR-91; chromosome 1 open reading frame 149	Transcription	30.3176	24.2	21501.9	29164895	3 (3 0 0 0 0)
YEATS4	;YEATS4;4930573H17Rik;B230215M10Rik;GAS41;NUBI-1;YAF9;	NuMA binding protein 1|glioma-amplified sequence-41; YEATS domain containing 4	Transcription	40.18	21.1	26482.7	5729838	4 (4 0 0 0 0)
BRG1	;SMARCA4;BAF190;BRG1;SNF2-BETA;SNF2L4;SNF2LB;hSNF2b;FLJ39786;SNF2;SWI2;	BRM/SWI2-related gene 1|SNF2-like 4|SWI/SNF-related matrix-associated actin-dependent regulator of chromatin a4|brahma protein-like 1|global transcription activator homologous sequence|homeotic gene regulator|mitotic growth and transcription activator|nuclear protein GRB1|sucrose nonfermenting-like 4; SWI/SNF related, matrix associated, actin dependent regulator of chromatin, subfamily a, member 4	Transcription	258.28	18.9	184529	21071056	32 (31 1 0 0 0)
INI1	;SMARCB1;BAF47;INI1;RDT;SNF5;SNF5L1;Sfh1p;Snr1;hSNFS;	integrase interactor 1|malignant rhabdoid tumor suppressor|sucrose nonfermenting, yeast, homolog-like 1; SWI/SNF related, matrix associated, actin dependent regulator of chromatin, subfamily b, member 1	Transcription	40.2541	18.3	40666.5	3326993	4 (4 0 0 0 0)
BAF170	;SMARCC2;BAF170;CRACC2;Rsc8;	SWI/SNF complex 170 kDa subunit|SWI/SNF-related matrix-associated actin-dependent regulator of chromatin c2|SWI3-like protein|chromatin remodeling complex BAF170 subunit|mammalian chromatin remodeling complex BRG1-associated factor 170; SWI/SNF related, matrix associated, actin dependent regulator of chromatin, subfamily c, member 2	Transcription	70.258	8.2	132650	1549241	7 (7 0 0 0 0)
RUVBL1	;RUVBL1;ECP54;NMP238;TIP49;RVB1;TIP49A;Pontin52;TIH1;	RuvB (E coli homolog)-like 1|RuvB-like 1|TATA binding protein interacting protein 49 kDa|pontin; RuvB-like 1 (E. coli)	Transcription	110.21	31.1	50196.4	4506753	16 (16 0 0 0 0)
RUVBL2	;RUVBL2;CGI-46;ECP51;TIP48;TIP49B;RVB2;TIH2;	Reptin52|RuvB (E coli homolog)-like 2|RuvB-like 2|TBP-interacting protein, 48-KD|erythrocyte cytosolic protein, 51-KD|reptin; RuvB-like 2 (E. coli)	Transcription	180.28	46	51124.6	5730023	24 (24 0 0 0 0)
EP400	;EP400;CAGH32;P400;TNRC12;FLJ45115;DKFZP434I225;FLJ42018;	p400 SWI2/SNF2-related protein|trinucleotide repeat containing 12; E1A binding protein p400	Transcription	70.22	11.2	125447	14017853	7 (7 0 0 0 0)
BAF250	;ARID1A;B120;BAF250;BM029;C1orf4;P270;SMARCF1;BAF250a;	AT rich interactive domain 1A|AT rich interactive domain 1A (SWI- like)|BRG1-associated factor 250a|OSA1 nuclear protein|OTTHUMP00000044975|SWI/SNF complex protein p270|SWI/SNF related, matrix associated, actin dependent regulator of chromatin, subfamily f, member 1|brain protein 120|chromatin remodeling factor p250; AT rich interactive domain 1A (SWI-like)	Transcription	72.24	7.8	209236	13195757	9 (7 1 0 1 0)
TRRAP	;TRRAP;FLJ10671;PAF400;TR-AP;Tra1;PAF350/400;STAF40;	transformation/transcription domain-associated protein; 350/400 kDa PCAF-associated factor	Transcription	196.27	8.3	434133	4507691	21 (20 0 1 0 0)
CBX4	;CBX4;NBP16;PC2;hPC2;	chromobox homolog 4 (Pc class homolog, Drosophila); NS5ATP1-binding protein 16|chromobox homolog 4	Transcription	40.23	9.3	61190.6	4502603	4 (4 0 0 0 0)
CXXC1	;CXXC1;2410002I16Rik;5830420C16Rik;CGBP;HsT2645;PCCX1;PHF18;hCGBP;CFP1;SPP1;	CpG binding protein|DNA-binding protein with PHD finger and CXXC domain; CXXC finger 1 (PHD domain)	Transcription	40.19	8.5	76178.5	16041715	4 (4 0 0 0 0)
CHD4	;CHD4;Mi-2b;Mi2-BETA;DKFZp686E06161;	chromodomain helicase DNA binding protein 4; Mi-2 autoantigen 218 kDa protein	Transcription	530.288	32.5	220335	24047226	73 (72 0 0 1 0)
MTA3	;MTA3;KIAA1266;	metastasis associated family, member 3|metastasis associated gene family, member 3; metastasis associated 1 family, member 3	Transcription	20.12	4	67461.1	29840798	2 (2 0 0 0 0)
MBD3	;MBD3;	methyl-CpG binding domain protein 3	Transcription	30.27	10.3	32823.3	4505119	3 (3 0 0 0 0)
SETDA1	;KIAA0339;SETD1A;Set1;KMT2F;Set1A;	SET domain containing 1A	Transcription	90.25	8.3	186118	6683126	10 (10 0 0 0 0)
GATAD2A	;GATAD2A;FLJ20085;p66alpha;FLJ21017;	GATA zinc finger domain containing 2A; p66 alpha	Transcription	50.27	13.8	65220.1	21218438	6 (6 0 0 0 0)
MTA1	;MTA1;	metastasis associated gene 1 protein|metastasis associated protein; metastasis associated 1	Transcription	148.22	24.2	80737.4	4758738	20 (19 1 0 0 0)
WDR5	;WDR5;BIG-3;SWD3;	BMP2-induced 3-kb gene protein|SWD3, Set1c WD40 repeat protein, homolog|WD-repeat protein 5; WD repeat domain 5	Transcription	30.2221	12.6	36565.5	16554627	3 (3 0 0 0 0)
MINT	;SPEN;KIAA0929;MINT;SHARP;RP1-134O19.1;	Msx2 interacting nuclear target (MINT) homolog|OTTHUMP00000044600|SMART/HDAC1 associated repressor protein|nuclear receptor transcription cofactor|spen homolog, transcriptional regulator; spen homolog, transcriptional regulator (Drosophila)	Transcription	268.258	13.3	402004	14790190	30 (29 1 0 0 0)
MLL	;MLL;ALL-1;CXXC7;HRX;HTRX1;MLL1A;TRX1;MLL/GAS7;FLJ11783;KMT2A;	AF4/MLL fusion protein|CDK6/MLL fusion protein|MLL-AF4 der(11) fusion protein|MLL/GAS7 fusion protein|MLL/GMPS fusion protein|trithorax-like protein|zinc finger protein HRX; myeloid/lymphoid or mixed-lineage leukemia (trithorax homolog, Drosophila)	Transcription	50.29	2.5	435562	1490271	5 (5 0 0 0 0)
SAP18	;SAP18;2HOR0202;MGC27131;SAP18p;	cell growth inhibiting protein 38|histone deacetlyase complex subunit SAP18|sin3-associated polypeptide, 18kDa; Sin3A-associated protein, 18kDa	Transcription	50.1733	30.7	17550	5032067	5 (5 0 0 0 0)
SIN3A	;SIN3A;DKFZP434K2235;KIAA0700;FLJ90319;	SIN3 homolog A, transcriptional regulator|transcriptional co-repressor Sin3A|transcriptional regulator, SIN3A; SIN3 homolog A, transcription regulator (yeast)	Transcription	98.25	13.3	145084	23397666	10 (9 1 0 0 0)
MBD2	;MBD2;DKFZp586O0821;DMTase;NY-CO-41;	methyl-CpG binding domain protein 2	Transcription	30.21	10.9	43228	4505117	3 (3 0 0 0 0)
MTA2	;MTA2;DKFZp686F2281;MTA1L1;PID;	metastasis -associated gene 1-like 1|metastasis associated gene family, member 2|metastasis-associated 1-like 1|metastasis-associated protein 2; metastasis associated 1 family, member 2	Transcription	158.26	27.5	74975.9	14141170	23 (22 1 0 0 0)
ZNFN1A1	;ZNFN1A1;Hs.54452;IK1;IKAROS;LYF1;PRO0758;hIk-1;IKZF1;	CLL-associated antigen KW-6|Ikaros (zinc finger protein)|zinc finger protein, subfamily 1A, 1 (Ikaros); IKAROS family zinc finger 1 (Ikaros)	Transcription	38.29	11.9	57491.5	5174501	5 (4 1 0 0 0)
CTIP2	;BCL11B;CTIP-2;CTIP2;RIT1;hRIT1-alpha;	B-cell CLL/lymphoma 11B|B-cell CLL/lymphoma 11B/T-cell receptor delta constant region fusion protein|B-cell lymphoma/leukaemia 11B|BCL11B/TRDC fusion|zinc finger protein hRit1 alpha; B-cell CLL/lymphoma 11B (zinc finger protein)	Transcription	70.22	12.8	88420.5	12597635	8 (8 0 0 0 0)
HDAC1	;HDAC1;HD1;RPD3;RPD3L1;DKFZp686H12203;GON-10;	reduced potassium dependency, yeast homolog-like 1; histone deacetylase 1	Transcription	38.2337	9.5	55067.8	13128860	6 (5 1 0 0 0)
HDAC2	;HDAC2;RPD3;YAF1;	OTTHUMP00000040427|YY1-associated factor 1|transcriptional regulator homolog RPD3; histone deacetylase 2	Transcription	70.3	17.4	55289.7	4557641	15 (11 1 2 1 0)
SUZ12	;SUZ12;CHET9;JJAZ1;KIAA0160;	suppressor of zeste 12 homolog (Drosophila); joined to JAZF1	Transcription	30.29	9.3	83001.6	15149470	3 (3 0 0 0 0)
YY1	;YY1;DELTA;NF-E1;UCRBP;YIN-YANG-1;	YY1 transcription factor	Transcription	36.21	8.9	44684.8	4507955	5 (4 0 1 0 0)
RBBP4	;RBBP4;RBAP48;NURF55;	MSI1 protein homolog|chromatin assembly factor/CAF-1 p48 subunit|retinoblastoma-binding protein 4|retinoblastoma-binding protein p48; retinoblastoma binding protein 4	Transcription	98.28	26.8	47626.1	5032027	24 (22 2 0 0 0)
RBBP7	;RBBP7;RbAp46;MGC138867;MGC138868;	G1/S transition control protein-binding protein RbAp46|histone acetyltransferase type B subunit 2|retinoblastoma-binding protein 7|retinoblastoma-binding protein RbAp46|retinoblastoma-binding protein p46; retinoblastoma binding protein 7	Transcription	60.22	20.2	47790.2	4506439	18 (18 0 0 0 0)
ILF2	;ILF2;MGC8391;NF45;PRO3063;	interleukin enhancer binding factor 2|nuclear factor of activated T-cells, 45-kDa; interleukin enhancer binding factor 2, 45kDa	Transcription	70.347	26.6	44669.4	1082855	11 (10 1 0 0 0)
ILF3	;ILF3;DRBF;DRBP76;MMP4;MPHOSPH4;MPP4;NF-AT-90;NF90;NFAR;NFAR-1;TCP80;	M-phase phosphoprotein 4|double-stranded RNA-binding protein, 76 kD|dsRNA binding protein NFAR-2/MPP4|interleukin enhancer binding factor 3|nuclear factor associated with dsRNA|nuclear factor of activated T-cells, 90 kD|translational control protein 80; interleukin enhancer binding factor 3, 90kDa	Transcription	60.22	16.6	61936.8	9714272	6 (6 0 0 0 0)
GTF3C5	;GTF3C5;TFIIIC63;TFIIICepsilon;TFiiiC2-63;FLJ20857;	general transcription factor IIIC, polypeptide 5 (63kD)|transcription factor IIIC, 63 kD; general transcription factor IIIC, polypeptide 5, 63kDa	Transcription	30.2175	7.9	59592.2	6912402	3 (3 0 0 0 0)
GTF3C4	;GTF3C4;TFIII90;TFIIIC90;TFIIICdelta;TFiiiC2-90;FLJ21002;MGC138450;KAT12;	general transcription factor IIIC, polypeptide 4, 90kDa; general transcription factor IIIC, polypeptide 4 (90kD)	Transcription	60.24	10.3	91942.7	6912400	7 (7 0 0 0 0)
SUPT16H	;SUPT16H;CDC68;FACT;FACTP140;FLJ10857;FLJ14010;SPT16/CDC68;FLJ34357;	chromatin-specific transcription elongation factor large subunit|facilitates chromatin remodeling 140 kDa subunit; suppressor of Ty 16 homolog (S. cerevisiae)	Transcription	30.18	6.6	71952.2	33873840	4 (4 0 0 0 0)
WSTF	;BAZ1B;WBSCR10;WBSCR9;WSTF;	Williams-Beuren syndrome chromosome region 10|Williams-Beuren syndrome chromosome region 9|transcription factor WSTF; bromodomain adjacent to zinc finger domain, 1B	Transcription	20.25	2.4	164123	4049922	2 (2 0 0 0 0)
NEK7	;NEK7;	NIMA (never in mitosis gene a)-related kinase 7	Transcription	70.2287	27.5	34528.4	19424132	8 (8 0 0 0 0)
SNF2H	;SMARCA5;SNF2H;WCRF135;hSNF2H;ISWI;hISWI;	SWI/SNF-related matrix-associated actin-dependent regulator of chromatin a5|sucrose nonfermenting-like 5; SWI/SNF related, matrix associated, actin dependent regulator of chromatin, subfamily a, member 5	Transcription	78.25	8.7	121828	2967452	9 (7 1 0 0 1)
SSRP1	;SSRP1;FACT;T160;FACT80;	chromatin-specific transcription elongation factor 80 kDa subunit|cisplatin-DNA SSRP|facilitates chromatin remodeling 80 kDa subunit|high mobility group box|recombination signal sequence recognition protein; structure specific recognition protein 1	Transcription	90.23	15.8	81024.3	4507241	10 (10 0 0 0 0)
YBX1	;NSEP1;BP-8;CSDB;DBPB;MDR-NF1;MGC110976;NSEP-1;YB-1;YB1;YBX1;MGC104858;CSDA2;MGC117250;	DNA-binding protein B|major histocompatibility complex, class II, Y box-binding protein I|nuclease sensitive element binding protein 1; Y box binding protein 1	Transcription	30.25	16.7	35902.7	27807361	6 (6 0 0 0 0)
MYEF2	;MYEF2;FLJ11213;HsT18564;KIAA1341;MEF-2;MGC87325;MST156;MSTP156;	myelin gene expression factor 2; myelin expression factor 2	Transcription	40.18	11.7	64138.6	33620747	4 (4 0 0 0 0)
MLH1	;MLH1;COCA2;FCC2;HNPCC;HNPCC2;MGC5172;hMLH1;	mutL homolog 1, colon cancer, nonpolyposis type 2 (E. coli); DNA mismatch repair protein Mlh1|MutL protein homolog 1	Transcription	40.18	7.3	84548.1	4557757	4 (4 0 0 0 0)
POLR2A	;POLR2A;MGC75453;POLR2;POLRA;RPB1;RPBh1;RPO2;RPOL2;RpIILS;hRPB220;hsRPB1;	DNA directed RNA polymerase II polypeptide A|DNA-directed RNA polymerase II largest subunit, RNA polymerase II 220 kd subunit|polymerase (RNA) II (DNA directed) polypeptide A (220kD); polymerase (RNA) II (DNA directed) polypeptide A, 220kDa	Transcription	130.28	12	217043	7434727	14 (14 0 0 0 0)
THOC1	;THOC1;HPR1;P84;P84N5;	nuclear matrix protein p84; THO complex 1	Transcription	30.18	6.4	75579.5	4826882	3 (3 0 0 0 0)
DPF2	;DPF2;MGC10180;REQ;UBID4;ubi-d4;	apoptosis response zinc finger protein|requiem, apoptosis response zinc finger; D4, zinc and double PHD fingers family 2	Transcription	48.2397	19.2	44127.2	5454004	6 (5 1 0 0 0)
SOX4	;SOX4;EVI16;	OTTHUMP00000039358|SRY-related HMG-box gene 4|ecotropic viral integration site 16; SRY (sex determining region Y)-box 4	Transcription	20.32	6.8	47233.8	4507163	2 (2 0 0 0 0)
ZNF512	;ZNF512;KIAA1805;MGC111046;	zinc finger protein 512	Transcription	40.25	9.7	64572.1	24308328	4 (4 0 0 0 0)
ZNF384	;ZNF384;CAGH1;CAGH1A;CIZ;NMP4;NP;TNRC1;ERDA2;	Cas-interacting zinc finger protein|TCF3-ZNF384 fusion protein|expanded repeat domain, CAG/CTG 2|nuclear matrix transcription factor 4|trinucleotide repeat containing 1; zinc finger protein 384	Transcription	30.22	7.4	56070.4	36054194	3 (3 0 0 0 0)
AATF	;AATF;CHE-1;CHE1;DED;	apoptosis antagonizing transcription factor	Transcription	90.24	24.1	63094.5	7657013	11 (11 0 0 0 0)
CAND1	;CAND1;DKFZp434M1414;KIAA0829;TIP120;TIP120A;FLJ10114;FLJ10929;FLJ38691;FLJ90441;	TBP interacting protein|TBP-interacting protein|TIP120 protein; cullin-associated and neddylation-dissociated 1	Transcription	70.22	7.6	136275	16758920	7 (7 0 0 0 0)
MATR3	;MATR3;DKFZp686K23100;KIAA0723;MGC9105;DKFZp686K0542;	matrin 3	Transcription	50.23	6.1	94564.7	21626466	6 (6 0 0 0 0)
BTAF1	;BTAF1;KIAA0940;MOT1;TAF(II)170;TAF172;TAFII170;MGC138406;	BTAF1 RNA polymerase II, B-TFIID transcription factor-associated, 170 kD (Mot1 homolog, S. cerevisiae)|BTAF1 RNA polymerase II, B-TFIID transcription factor-associated, 170kDa|OTTHUMP00000059601|TBP-associated factor 172; BTAF1 RNA polymerase II, B-TFIID transcription factor-associated, 170kDa (Mot1 homolog, S. cerevisiae)	Transcription	120.24	11.1	206754	27477070	12 (12 0 0 0 0)
PAF1	;PD2;F23149_1;FLJ11123;PAF1;	Paf1, RNA polymerase II associated factor, homolog (S. cerevisiae); Paf1, RNA polymerase II associated factor, homolog	Transcription	30.16	7	59939.1	12054502	3 (3 0 0 0 0)
TAF15	;TAF15;RBP56;TAF2N;TAFII68;hTAFII68;Npl3;	RBP56/CSMF fusion|RNA-binding protein 56|TAF15 RNA polymerase II, TATA box binding protein (TBP)-associated factor, 68 kD|TATA box binding protein (TBP)-associated factor, RNA polymerase II, N, 68kD (RNA-binding protein 56)|TATA box-binding protein-associated factor 2N (RNA-binding protein 56)|TBP-associated factor 15; TAF15 RNA polymerase II, TATA box binding protein (TBP)-associated factor, 68k…	Transcription	20.22	5.4	61520.8	4507353	2 (2 0 0 0 0)
HP1BP3	;HP1BP3;HP1-BP74;MGC43701;RP5-930J4.3;	heterochromatin protein 1, binding protein 3; HP1-BP74	Transcription	80.24	18.8	61398.3	7705417	12 (12 0 0 0 0)
CHD8	;CHD8;DKFZp686N17164;HELSNF1;KIAA1564;	axis duplication inhibitor|beta-catenin binding protein-like|duplin|helicase with SNF2 domain 1; chromodomain helicase DNA binding protein 8	Transcription	74.27	9.3	175698	34526499	11 (10 0 0 1 0)
WHSC1	;WHSC1;KIAA1090;MMSET;NSD2;REIIBP;TRX5;FLJ23286;WHS;MGC176638;	IL5 promoter REII region-binding protein|Wolf-Hirschhorn syndrome candidate 1 protein|multiple myeloma SET domain containing protein type III|multiple myeloma SET domain protein|trithorax/ash1-related protein 5; Wolf-Hirschhorn syndrome candidate 1	Transcription	78.24	7.5	152160	19913348	9 (8 1 0 0 0)
RNPC2	;RNPC2;CAPER;CC1.3;DKFZp781C0423;HCC1;FLJ44170;RBM39;CAPERalpha;	RNA-binding region (RNP1, RRM) containing 2|coactivator of activating protein-1 and estrogen receptors|hepatocellular carcinoma protein 1|splicing factor CC1.3|splicing factor HCC1; RNA binding motif protein 39	Transcription	50.27	12.8	58620.4	4757926	7 (7 0 0 0 0)
ERCC2	;ERCC2;EM9;XPD;MGC102762;MGC126218;MGC126219;TTD;COFS2;	excision repair cross-complementing rodent repair deficiency, complementation group 2 protein|xerodermda pigmentosum complementary group D; excision repair cross-complementing rodent repair deficiency, complementation group 2 (xeroderma pigmentosum D)	Transcription	30.16	5.6	83419.5	296645	3 (3 0 0 0 0)
RBM14	;RBM14;COAA;DKFZp779J0927;SIP;SYTIP1;	SYT interacting protein|coactivator activator; RNA binding motif protein 14	Transcription	100.25	18.1	69463	15022507	13 (13 0 0 0 0)
SMARCA3	;SMARCA3;HIP116;HIP116A;HLTF;HLTF1;RNF80;SNF2L3;ZBU1;	DNA-binding protein/plasminogen activator inhibitor-1 regulator|SNF2-like 3|SWI/SNF related, matrix associated, actin dependent regulator of chromatin, subfamily a, member 3|sucrose nonfermenting-like 3; helicase-like transcription factor	Transcription	54.27	7.5	113843	1082438	6 (5 0 0 1 0)
POLR2B	;POLR2B;POL2RB;RPB2;hRPB140;hsRPB2;	DNA directed RNA polymerase II 140 kDa polypeptide, RNA polymerase II subunit 2, RNA polymerase II second largest subunit|DNA directed RNA polymerase II polypeptide B|polymerase (RNA) II (DNA directed) polypeptide B (140kD); polymerase (RNA) II (DNA directed) polypeptide B, 140kDa	Transcription	40.22	5.1	133811	4505941	4 (4 0 0 0 0)
AML1	;RUNX1;AML1;AML1-EVI-1;AMLCR1;CBFA2;EVI-1;PEBP2aB;	AML1-EVI-1 fusion protein|acute myeloid leukemia 1|aml1 oncogene|core-binding factor, runt domain, alpha subunit 2|runt-related transcription factor 1; runt-related transcription factor 1 (acute myeloid leukemia 1; aml1 oncogene)	Transcription	40.21	15	48706.3	966997	7 (7 0 0 0 0)
PHB	;PHB;	prohibitin	Transcription	160.298	71.7	29785.9	4505773	23 (23 0 0 0 0)
PHB2	;PHB2;BAP;BCAP37;Bap37;PNAS-141;REA;p22;MGC117268;	B-cell associated protein|repressor of estrogen receptor activity; prohibitin 2	Transcription	120.3	49.5	33275.9	6005854	21 (21 0 0 0 0)
UBTF	;UBTF;NOR-90;UBF;	upstream binding transcription factor, RNA polymerase I	Transcription	90.2	13.2	89350	7657671	10 (10 0 0 0 0)
DDX18	;DDX18;FLJ33908;MrDb;	DEAD/H (Asp-Glu-Ala-Asp/His) box polypeptide 18 (Myc-regulated)|Myc-regulated DEAD box protein|putative ATP-dependent RNA helicase; DEAD (Asp-Glu-Ala-Asp) box polypeptide 18	RNA processing	70.21	16.1	75359.6	38327634	7 (7 0 0 0 0)
DDX19	;DDX19;DBP5;RNAh;DDX19B;	ATP-dependent RNA helicase DDX19|DEAD (Asp-Glu-Ala-As) box polypeptide 19|DEAD-box RNA helicase DEAD5|DEAD-box protein 5|DEAD/H (Asp-Glu-Ala-Asp/His) box polypeptide 19 (Dbp5, yeast, homolog)|yeast Dbp5 homolog; DEAD (Asp-Glu-Ala-As) box polypeptide 19B	RNA processing	20.22	5.4	53985.8	9963783	2 (2 0 0 0 0)
HNRPF	;HNRPF;HNRNPF;mcs94-1;MGC110997;OK/SW-cl.23;	heterogeneous nuclear ribonucleoprotein F; HnRNP F protein|nucleolin-like protein	RNA processing	70.28	24.3	45670.9	16876910	15 (14 1 0 0 0)
HNRPH	;HNRPH1;DKFZp686A15170;HNRPH;hnRNPH;	heterogeneous nuclear ribonucleoprotein H1 (H); heterogeneous nuclear ribonucleoprotein H1	RNA processing	140.29	37.4	49198.4	5031753	62 (61 1 0 0 0)
HNRPM	;HNRPM;DKFZp547H118;HNRNPM;HNRNPM4;HNRPM4;HTGR1;NAGR1;	M4 protein|N-acetylglucosamine receptor 1|heterogenous nuclear ribonucleoprotein M|heterogenous nuclear ribonucleoprotein M4|hnRNA-binding protein M4; heterogeneous nuclear ribonucleoprotein M	RNA processing	378.31	41.4	77464.3	14141152	75 (66 7 2 0 0)
ZNF638	;ZNF638;DKFZp686P1231;MGC26130;MGC90196;NP220;ZFML;Zfp638;	CTCL tumor antigen se33-1|NP220 nuclear protein|zinc finger, matrin-like; zinc finger protein 638	RNA processing	50.24	4.4	220491	1374698	5 (5 0 0 0 0)
ELYS	;ELYS;DKFZp434N093;MST108;MSTP108;TMBS62;AHCTF1;	ELYS transcription factor like protein TMBS62|ELYS transcription factor-like protein TMBS62|transcription factor ELYS; AT hook containing transcription factor 1	RNA processing	48.18	3.7	256023	25136577	5 (4 1 0 0 0)
Ret-CoR	;DHX30;DDX30;FLJ11214;KIAA0890;Ret-CoR;	DEAD/H (Asp-Glu-Ala-Asp/His) box polypeptide 30|retina co-repressor; DEAH (Asp-Glu-Ala-His) box polypeptide 30	RNA processing	50.21	5.6	133855	20336294	5 (5 0 0 0 0)
DHX15	;DHX15;DBP1;DDX15;HRH2;PRP43;PrPp43p;PRPF43;	DEA/H (Asp-Glu-Ala-His) box polypeptide 15|DEAD/H (Asp-Glu-Ala-Asp/His) box polypeptide 15|DEAD/H box-15|RNA helicase 2; DEAH (Asp-Glu-Ala-His) box polypeptide 15	RNA processing	90.21	15.8	90875.3	13124667	10 (10 0 0 0 0)
AUF1	;HNRPD;AUF1;AUF1A;P37;hnRNPD0;	ARE-binding protein AUFI, type A|AU-rich element RNA-binding protein 1|heterogeneous nuclear ribonucleoprotein D|heterogeneous nuclear ribonucleoprotein D (AU-rich element RNA-binding protein 1, 37kD); heterogeneous nuclear ribonucleoprotein D (AU-rich element RNA binding protein 1, 37kDa)	RNA processing	40.2486	18.5	31180.5	1082775	4 (4 0 0 0 0)
ADAR	;ADAR;ADAR1;DRADA;DSH;DSRAD;IFI4;K88dsRBP;p136;G1P1;IFI-4;	136 kDa double-stranded RNA binding protein|adenosine deaminase acting on RNA 1-A|double-stranded RNA-specific adenosine deaminase|interferon-induced protein 4|interferon-inducible protein 4; adenosine deaminase, RNA-specific	RNA processing	40.23	6.4	103604	2326524	4 (4 0 0 0 0)
KIAA0020	;KIAA0020;MGC8749;XTP5;RP11-526D20.2;HLA-HA8;PEN;PUF6;	HBV X-transactivated gene 5 protein|KIAA0020 protein|minor histocompatibility antigen HA-8|penguin homolog|protein 5 transactivated by hepatitis B virus X antigen (HBxAg); KIAA0020	RNA processing	68.22	20.5	57471.7	33620773	7 (6 1 0 0 0)
DDX24	;DDX24;	DEAD/H (Asp-Glu-Ala-Asp/His) box polypeptide 24|S. cerevisiae CHL1-like helicase; DEAD (Asp-Glu-Ala-Asp) box polypeptide 24	RNA processing	90.21	17.9	55933	33150748	9 (9 0 0 0 0)
STAU2	;STAU2;39K2;39K3;DKFZp781K0371;MGC119606;	staufen, RNA binding protein, homolog 2 (Drosophila); staufen homolog 2	RNA processing	20.17	4.6	58965.5	14249967	2 (2 0 0 0 0)
CROP	;CROP;LUC7A;OA48-18;	cisplatin resistance-associated overexpressed protein; okadaic acid-inducible phosphoprotein	RNA processing	20.263	12.7	28907.7	28422640	3 (3 0 0 0 0)
SPF45	;RBM17;MGC14439;SPF45;	splicing factor (45kD)|splicing factor 45kDa; RNA binding motif protein 17	RNA processing	20.1	5.7	41280.2	14290573	2 (2 0 0 0 0)
HCA66	;C17orf40;HCA66;UTP6;	hepatocellular carcinoma associated antigen 66|hepatocellular carcinoma-associated antigen 66; UTP6, small subunit (SSU) processome component, homolog (yeast)	RNA processing	30.2	5	70177	8923722	3 (3 0 0 0 0)
ASCC3L1	;ASCC3L1;HELIC2;U5-200KD;BRR2;	U5 snRNP specific protein, 200 KD|U5 snRNP-specific 200kD protein|U5 snRNP-specific protein, 200-KD; activating signal cointegrator 1 complex subunit 3-like 1	RNA processing	248.26	18.3	231566	20521660	28 (27 1 0 0 0)
SF3B3	;SF3B3;KIAA0017;RSE1;SAP130;SF3b130;STAF130;	pre-mRNA splicing factor SF3b, 130 kDa subunit|spliceosome-associated protein 130|splicing factor 3b, subunit 3; splicing factor 3b, subunit 3, 130kDa	RNA processing	30.217	3.2	135492	11034823	3 (3 0 0 0 0)
SF3b155	;SF3B1;PRP10;SAP155;SF3b155;PRPF10;	pre-mRNA processing 10|pre-mRNA splicing factor SF3b, 155 kDa subunit|spliceosome associated protein 155|splicing factor 3b, subunit 1; splicing factor 3b, subunit 1, 155kDa	RNA processing	136.22	16	145723	6912654	14 (12 2 0 0 0)
DDX3	;DDX3X;DBX;DDX14;DDX3;HLP2;	CAP-Rf|DEAD/H (Asp-Glu-Ala-Asp/His) box polypeptide 3|DEAD/H box-3|helicase like protein 2; DEAD (Asp-Glu-Ala-Asp) box polypeptide 3, X-linked	RNA processing	70.27	13.9	73226.1	13514813	9 (9 0 0 0 0)
c1qbp	;C1QBP;GC1QBP;HABP1;SF2p32;gC1Q-R;gC1qR;p32;	C1q globular domain-binding protein|hyaluronan-binding protein 1|splicing factor SF2-associated protein; complement component 1, q subcomponent binding protein	RNA processing	30.2942	23	30888.3	338043	5 (5 0 0 0 0)
DDX5	;DDX5;DKFZp686J01190;G17P1;HLR1;HUMP68;p68;	DEAD box-5|DEAD/H (Asp-Glu-Ala-Asp/His) box polypeptide 5 (RNA helicase, 68kD); DEAD (Asp-Glu-Ala-Asp) box polypeptide 5	RNA processing	30.19	6	69217.9	30584123	3 (3 0 0 0 0)
FBL	;FBL;FIB;FLRN;RNU3IP1;	34-kD nucleolar scleroderma antigen|RNA, U3 small nucleolar interacting protein 1; fibrillarin	RNA processing	68.22	34.8	33876.5	30583881	8 (7 1 0 0 0)
DDX21	;DDX21;DKFZp686F21172;GUA;GURDB;RH-II/GU;RH-II/GuA;	DEAD/H (Asp-Glu-Ala-Asp/His) box polypeptide 21|Gu protein|RNA helicase II/Gu alpha; DEAD (Asp-Glu-Ala-Asp) box polypeptide 21	RNA processing	108.28	19.7	82514.1	13129006	14 (13 1 0 0 0)
PRPF8	;PRPF8;HPRP8;PRP8;PRPC8;RP13;	U5 snRNP-specific protein|U5 snRNP-specific protein (220 kD), ortholog of S. cerevisiae Prp8p|apoptosis-regulated protein 1|apoptosis-regulated protein 2|precursor mRNA processing protein|splicing factor Prp8; PRP8 pre-mRNA processing factor 8 homolog (S. cerevisiae)	RNA processing	526.29	31.4	273609	2463577	66 (64 0 1 1 0)
RHA	;DHX9;DDX9;LKP;NDH II;NDHII;RHA;	ATP-dependent RNA helicase A|DEAD/H (Asp-Glu-Ala-Asp/His) box polypeptide 9 (RNA helicase A)|DEAD/H (Asp-Glu-Ala-Asp/His) box polypeptide 9 (RNA helicase A, nuclear DNA helicase II; leukophysin)|DEAD/H box-9 (nuclear DNA helicase II; RNA helicase A)|leukophysin; DEAH (Asp-Glu-Ala-His) box polypeptide 9	RNA processing	100.24	9.6	141980	4503297	11 (11 0 0 0 0)
BRIX	;BXDC2;BRIX;FLJ11100;	brix domain containing 2; BRIX	RNA processing	30.18	12.2	41375	30580352	3 (3 0 0 0 0)
NOP5/NOP58	;NOP5/NOP58;HSPC120;	nucleolar protein NOP5/NOP58	RNA processing	112.27	24.4	59540.6	7706254	32 (31 0 0 0 1)
DIMT1	;HSA9761;DIMT1L;DIMT1;	DIM1 dimethyladenosine transferase 1-like (S. cerevisiae); dimethyladenosine transferase	RNA processing	100.3	44.1	35214.1	7657198	11 (11 0 0 0 0)
C23	;NCL;C23;FLJ45706;	nucleolin	RNA processing	100.25	17.1	76298.4	4885511	12 (12 0 0 0 0)
NOL5A	;NOL5A;NOP56;	nucleolar protein 5A|nucleolar protein 5A (56kD with KKE/D repeat); nucleolar protein 5A (56kDa with KKE/D repeat)	RNA processing	170.27	34.5	66008.8	32483374	21 (21 0 0 0 0)
NPM1	;NPM1;B23;NPM;MGC104254;	nucleolar phosphoprotein B23|nucleophosmin 1|nucleophosmin/nucleoplasmin family, member 1|numatrin; nucleophosmin (nucleolar phosphoprotein B23, numatrin)	RNA processing	126.31	38.8	32582.9	33694244	43 (42 0 1 0 0)
BZW2	;BZW2;HSPC028;MST017;MSTP017;	basic leucine zipper and W2 domains 2	Translation	50.29	16.2	48132	7661744	6 (6 0 0 0 0)
TUFM	;TUFM;EF-TuMT;EFTU;COXPD4;	Tu translation elongation factor, mitochondrial	Translation	168.26	46.5	49510.2	1706611	29 (28 1 0 0 0)
EEF1A1	;EEF1A1;EEF-1;EEF1A;EF-Tu;EF1A;GRAF-1EF;HNGC:16303;LENG7;MGC16224;PTI1;eEF1A-1;MGC102687;FLJ25721;MGC131894;CCS-3;CCS3;	CTCL tumor antigen|EF1a-like protein|cervical cancer suppressor 3|elongation factor 1 alpha subunit|elongation factor 1-alpha|elongation factor Tu|eukaryotic translation elongation factor 1 alpha 1-like 14|glucocorticoid receptor AF-1 specific elongation factor|leukocyte receptor cluster (LRC) member 7|prostate tumor-inducing protein 1|translation elongation factor 1 alpha 1-like 14; eukaryotic t…	Translation	140.304	42.2	50109.2	4503471	22 (22 0 0 0 0)
EEF1D	;EEF1D;EF-1D;FLJ20897;FP1047;	eukaryotic translation elongation factor 1 delta (guanine nucleotide exchange protein); eukaryotic translation elongation factor 1 delta|guanine nucleotide exchange protein	Translation	50.27	11.6	71378.2	14043783	5 (5 0 0 0 0)
RPP30	;RPP30;TSG15;RP11-320F15.1;FLJ38491;	OTTHUMP00000059602|ribonuclease P (30kD) (RPP30); ribonuclease P/MRP 30kDa subunit	Translation	50.28	25.4	29302.7	5454024	5 (5 0 0 0 0)
PNN	;PNN;DRS;SDK3;pinin;memA;	pinin, desmosome associated protein; neutrophil protein	Translation	60.22	10.9	81565	33356174	7 (7 0 0 0 0)
GCN1L1	;GCN1L1;GCN1;GCN1L;KIAA0219;	GCN1 (general control of amino-acid synthesis 1, yeast)-like 1|GCN1 (general control of amino-acid synthesis, yeast, homolog)-like|GCN1 general control of amino-acid synthesis 1-like 1; GCN1 general control of amino-acid synthesis 1-like 1 (yeast)	Translation	116.3	7.5	292953	20521848	12 (10 2 0 0 0)
EIF3B	;EIF3S9;EIF3-ETA;EIF3-P110;EIF3-P116;PRT1;MGC104664;eIF3b;MGC131875;	eukaryotic translation initiation factor 3, subunit 9 (eta, 116kD)|eukaryotic translation initiation factor 3, subunit 9 eta, 116kDa; eukaryotic translation initiation factor 3, subunit B	Translation	40.18	5.7	92433.8	3123230	4 (4 0 0 0 0)
EIF3F	;EIF3S5;eIF3-p47;eIF3f;	eIF3-epsilon|eukaryotic translation initiation factor 3, subunit 5 (epsilon, 47kD)|eukaryotic translation initiation factor 3, subunit 5 epsilon, 47kDa; eukaryotic translation initiation factor 3, subunit F	Translation	30.2178	11.2	37540.2	4503519	3 (3 0 0 0 0)
EIF3A	;EIF3S10;EIF3;EIF3A;KIAA0139;P167;eIF3-p170;eIF3-theta;p180;p185;TIF32;	EIF3, p180 subunit|centrosomin homolog|cytoplasmic protein p167|eukaryotic translation initiation factor 3, subunit 10 (theta, 150/170kD)|eukaryotic translation initiation factor 3, subunit 10 (theta, 170kD)|eukaryotic translation initiation factor 3, subunit 10 theta, 150/170kDa|eukaryotic translation initiation factor 3, subunit 10, 170kD; eukaryotic translation initiation factor 3, subunit A	Translation	120.27	13.3	166468	4503509	12 (12 0 0 0 0)
EIF3E	;EIF3S6;EIF3-P48;INT6;eIF3-p46;eIF3e;	eukaryotic translation initiation factor 3, subunit 6 (48kD)|eukaryotic translation initiation factor 3, subunit 6 48kDa|mammary tumor-associated protein INT6|murine mammary tumor integration site 6 (oncogene homolog); eukaryotic translation initiation factor 3, subunit E	Translation	60.3	19.8	52215.5	17389740	6 (6 0 0 0 0)
PABPC1	;PABPC1;PAB1;PABP;PABP1;PABPC2;PABPL1;	poly(A) binding protein, cytoplasmic 2|poly(A)-binding protein, cytoplasmic 2; poly(A) binding protein, cytoplasmic 1	Translation	26.1357	5.4	70279.9	4505575	5 (1 3 0 1 0)
HCAP-G	;HCAP-G;CAPG;CHCG;NY-MEL-3;MGC126525;NCAPG;FLJ12450;	non-SMC condensin I complex, subunit G; chromosome condensation protein G	Cell cycle	60.27	7.1	114262	21359945	6 (6 0 0 0 0)
PDS5B	;APRIN;AS3;CG008;FLJ23236;KIAA0979;RP1-267P19.1;PDS5B;	OTTHUMP00000042414|PDS5, regulator of cohesion maintenance, homolog B|androgen induced inhibitor of proliferation|androgen-induced proliferation inhibitor|androgen-induced prostate proliferative shutoff associated protein|androgen-induced shutoff 3; PDS5, regulator of cohesion maintenance, homolog B (S. cerevisiae)	Cell cycle	216.28	21.5	164563	7657269	29 (27 1 1 0 0)
SMC3	;CSPG6;BAM;BMH;HCAP;SMC3;SMC3L1;CDLS3;	bamacan proteoglycan|basement membrane-associated chondroitin proteoglycan|chondroitin sulfate proteoglycan 6 (bamacan)|chromosome-associated polypeptide; structural maintenance of chromosomes 3	Cell cycle	60.26	7.4	141453	4885399	6 (6 0 0 0 0)
CAP-H	;BRRN1;HCAP-H;CAP-H;NCAPH;	XCAP-H homolog|barren homolog 1|chromosome-associated protein H|condensin complex subunit 2; non-SMC condensin I complex, subunit H	Cell cycle	24.1103	7	82972.1	6319373	4 (2 1 1 0 0)
SMC2	;SMC2L1;CAP-E;CAPE;hCAP-E;FLJ10093;SMC2;	SMC2 (structural maintenance of chromosomes 2, yeast)-like 1|SMC2 structural maintenance of chromosomes 2-like 1|chromosome-associated protein E|structural maintenance of chromosomes (SMC) family member, chromosome-associated protein E|structural maintenance of chromosomes 2-like 1; structural maintenance of chromosomes 2	Cell cycle	80.25	7.7	135696	5453591	8 (8 0 0 0 0)
CNAP1	;CNAP1;KIAA0159;NCAPD2;CAP-D2;hCAP-D2;	chromosome condensation related SMC associated protein 1|chromosome condensation-related SMC-associated protein 1; non-SMC condensin I complex, subunit D2	Cell cycle	110.24	14.6	157069	30172802	12 (12 0 0 0 0)
PDS5A	;SCC-112;DKFZp686B19246;FLJ41012;KIAA0648;MGC131948;PIG54;MGC161503;PDS5A;	PDS5, regulator of cohesion maintenance, homolog A|cell proliferation-inducing protein 54; PDS5, regulator of cohesion maintenance, homolog A (S. cerevisiae)	Cell cycle	50.25	9.4	94732.2	7513049	6 (6 0 0 0 0)
CDC2	;CDC2;CDK1;DKFZp686L20222;MGC111195;CDC28A;	cell cycle controller CDC2|cell division control protein 2 homolog|cell division cycle 2 protein|cyclin-dependent kinase 1|p34 protein kinase; cell division cycle 2, G1 to S and G2 to M	Cell cycle	158.31	58.1	34187	30584091	22 (21 1 0 0 0)
CDC5L	;CDC5L;KIAA0432;PCDC5RP;dJ319D22.1;hCDC5;CEF1;	CDC5 (cell division cycle 5, S. pombe, homolog)-like|CDC5-like|Cdc5-related protein|Cell division cycle 5, S. pombe, homolog-like|OTTHUMP00000016529|dJ319D22.1 (CDC5-like protein); CDC5 cell division cycle 5-like (S. pombe)	Cell cycle	30.2	5.5	92193.7	11067747	3 (3 0 0 0 0)
CCNB2	;CCNB2;HsT17299;	cyclin B2	Cell cycle	40.227	12.6	45252.8	4757930	4 (4 0 0 0 0)
ANAPC7	;ANAPC7;APC7;	anaphase promoting complex subunit 7; anaphase-promoting complex subunit 7	Cell cycle	68.27	14.7	63121	37537860	8 (7 1 0 0 0)
NUMA1	;NUMA1;NUMA;	centrophilin stabilizes mitotic spindle in mitotic cells|structural nuclear protein; nuclear mitotic apparatus protein 1	Cell cycle	238.267	18.4	238128	35119	27 (25 2 0 0 0)
CDCA7L	;CDCA7L;DKFZp762L0311;R1;RAM2;JPO2;	cell division cycle associated 7-like; transcription factor RAM2	Cell cycle	60.19	14.1	52173.6	31542537	8 (8 0 0 0 0)
CDCA7	;CDCA7;FLJ14722;FLJ14736;JPO1;MGC34109;	c-Myc target JPO1|cell division cycle associated protein 7; cell division cycle associated 7	Cell cycle	50.22	16.4	42546.1	22027514	5 (5 0 0 0 0)
KIF22	;KIF22;KID;KNSL4;OBP;OBP-1;OBP-2;	kinesin-like 4|oriP binding protein|origin of plasmid DNA replication-binding protein; kinesin family member 22	Cell cycle	60.26	15.3	73216.8	6453818	6 (6 0 0 0 0)
RBBP6	;RBBP6;DKFZp761B2423;MY038;RBQ-1;DKFZp686P0638;P2P-R;	RB-binding Q-protein 1|proliferation potential-related protein|retinoblastoma-binding protein 6|retinoblastoma-binding protein 6, isoform 3; retinoblastoma binding protein 6	Cell cycle	42.24	5	197167	33620716	5 (3 1 0 1 0)
PPP1CC	;PPP1CC;PPP1G;	protein phosphatase 1, catalytic subunit, gamma isoform; serine/threonine phosphatase 1 gamma	Cell cycle	40.2893	18.6	36959.8	4506007	4 (4 0 0 0 0)
PLK1	;PLK1;PLK;STPK13;	cell cycle regulated protein kinase|polo (Drosophia)-like kinase|polo like kinase|polo-like kinase; polo-like kinase 1 (Drosophila)	Cell cycle	20.2094	5.3	68267.7	460769	3 (3 0 0 0 0)
ACIN1	;ACIN1;ACINUS;ACN;DKFZp667N107;KIAA0670;	apoptotic chromatin condensation inducer in the nucleus; apoptotic chromatin condensation inducer 1	Cell cycle	160.26	20.5	151796	7662238	18 (18 0 0 0 0)
DAP3	;DAP3;DAP-3;DKFZp686G12159;MRP-S29;MRPS29;bMRP-10;MGC126058;MGC126059;	death-associated protein 3|mitochondrial 28S ribosomal protein S29; death associated protein 3	Cell cycle	40.24	11.8	45537.7	4758118	4 (4 0 0 0 0)
PES1	;PES1;PES;	pescadillo homolog 1, containing BRCT domain (zebrafish); pescadillo homolog 1, containing BRCT domain	Cell cycle	30.24	8	67960.1	7657455	3 (3 0 0 0 0)
GNL3	;GNL3;C77032;E2IG3;MGC800;NS;	estradiol-induced nucleotide binding protein|guanine nucleotide binding protein-like 3|nucleostemin; guanine nucleotide binding protein-like 3 (nucleolar)	Cell cycle	80.27	24.9	61958.5	26892285	10 (10 0 0 0 0)
NOL1	;NOL1;NOP120;NSUN1;p120;MGC117384;MGC149287;MGC149288;	NOL1/NOP2/Sun domain family, member 1|nucleolar protein 1 (120kD); nucleolar protein 1, 120kDa	Cell cycle	40.25	6.2	94020.4	5453792	5 (5 0 0 0 0)
MCM6	;MCM6;MCG40308;Mis5;P105MCM;	DNA replication licensing factor MCM6|MCM6 minichromosome maintenance deficient 6 (MIS5 homolog, S. pombe)|MIS5 homolog|minichromosome maintenance deficient (mis5, S. pombe) 6|minichromosome maintenance deficient 6 homolog; minichromosome maintenance complex component 6	DNA replication	60.2239	8.6	92831.3	7427519	6 (6 0 0 0 0)
MCM7	;MCM7;CDABP0042;CDC47;MCM2;P1.1-MCM3;P1CDC47;P85MCM;PNAS-146;	DNA replication licensing factor MCM7|MCM7 minichromosome maintenance deficient 7|homolog of S. cerevisiae Cdc47|minichromosome maintenance deficient (S. cerevisiae) 7; minichromosome maintenance complex component 7	DNA replication	120.23	23.5	81256.7	33469968	13 (13 0 0 0 0)
SMC4	;SMC4L1;CAPC;hCAP-C;SMC4;	SMC4 structural maintenance of chromosomes 4-like 1|chromosome-associated polypeptide C; structural maintenance of chromosomes 4	DNA replication	188.23	19.6	147090	30173386	20 (19 1 0 0 0)
MYST2	;MYST2;HBO1;HBOA;KAT7;	MYST histone acetyltransferase 2; histone acetyltransferase	DNA replication	30.24	7	70598.2	5901962	3 (3 0 0 0 0)
ORC5	;ORC5L;ORC5;ORC5P;ORC5T;	origin recognition complex subunit 5|origin recognition complex, subunit 5 (yeast homolog)-like; origin recognition complex, subunit 5-like (yeast)	DNA replication	70.2165	16.3	50350.4	3033526	7 (7 0 0 0 0)
ORC4	;ORC4L;ORC4;ORC4P;	origin recognition complex subunit 4|origin recognition complex, subunit 4 (yeast homolog)-like; origin recognition complex, subunit 4-like (yeast)	DNA replication	50.26	15.8	50318.1	6093625	6 (6 0 0 0 0)
MCM3	;MCM3;HCC5;MGC1157;P1-MCM3;P1.h;RLFB;	DNA polymerase alpha holoenzyme-associated protein P1|DNA replication factor MCM3|MCM3 minichromosome maintenance deficient 3|cervical cancer proto-oncogene 5|hRlf beta subunit|minichromosome maintenance deficient (S. cerevisiae) 3|replication licensing factor, beta subunit; minichromosome maintenance complex component 3	DNA replication	30.18	5.9	90924	6631095	4 (4 0 0 0 0)
TOP2A	;TOP2A;TOP2;TP2A;	DNA topoisomerase II, 170 kD|DNA topoisomerase II, alpha isozyme|topoisomerase (DNA) II alpha (170kD); topoisomerase (DNA) II alpha 170kDa	DNA replication	70.23	5.6	174275	19913406	8 (6 1 0 0 1)
RFC2	;RFC2;A1;MGC3665;RFC40;	replication factor C (activator 1) 2, 40kDa; activator 1|replication factor C 2	DNA replication	60.31	27.1	39132.1	31563534	7 (7 0 0 0 0)
RFC1	;RFC1;A1;MGC51786;MHCBFB;PO-GA;RECC1;RFC;RFC140;	MHC binding factor, beta|replication factor C (activator 1) 1 (145kD)|replication factor C large subunit|replication factor C1; replication factor C (activator 1) 1, 145kDa	DNA replication	50.24	6.2	128174	2136100	5 (5 0 0 0 0)
LMNB	;LMNB1;LMN;LMN2;LMNB;MGC111419;ADLD;	lamin B1	Nuclear structure	126.22	24.2	66367.7	5031877	13 (12 0 1 0 0)
EMD	;EMD;EDMD;STA;	emerin (Emery-Dreifuss muscular dystrophy); OTTHUMP00000061687|emerin	Nuclear structure	40.2573	23.6	28975.9	4557553	4 (4 0 0 0 0)
LAP1B	;LAP1B;DKFZP586G011;MGC3413;TOR1AIP1;RP11-533E19.1;FLJ13142;	OTTHUMP00000060643|lamina associated polypeptide 1B|lamina-associated polypeptide 1B; torsin A interacting protein 1	Nuclear structure	30.16	7.8	52343.4	24308099	4 (4 0 0 0 0)
LAP2	;TMPO;LAP2;MGC61508;PRO0868;TP;CMD1T;	lamina-associated polypeptide 2; thymopoietin	Nuclear structure	60.25	11.1	75445.8	4507555	7 (7 0 0 0 0)
LBR	;LBR;LMN2R;MGC9041;PHA;DHCR14B;	integral nuclear envelope inner membrane protein; lamin B receptor	Nuclear structure	58.17	9.1	70658.2	37595750	6 (5 1 0 0 0)
NUP205	;NUP205;C7orf14;	nucleoporin 205kDa	Nuclear structure	328.26	24	227775	37538690	35 (34 1 0 0 0)
NUP153	;NUP153;HNUP153;N153;	OTTHUMP00000039309|nuclear pore complex protein hnup153; nucleoporin 153kDa	Nuclear structure	60.27	7.5	153793	1709214	6 (6 0 0 0 0)
KPNB1	;KPNB1;IMB1;IPOB;Impnb;MGC2155;MGC2156;MGC2157;NTF97;	importin 90|importin beta-1 subunit|karyopherin beta 1|nuclear factor p97; karyopherin (importin) beta 1	Nuclear structure	70.25	11.5	97108.2	19923142	7 (7 0 0 0 0)
KPNA2	;KPNA2;IPOA1;QIP2;RCH1;SRP1alpha;	RAG cohort 1|importin alpha 1|importin alpha 2|importin-alpha-P1|karyopherin alpha 2|pendulin; karyopherin alpha 2 (RAG cohort 1, importin alpha 1)	Nuclear structure	30.26	9.5	57840.1	31419808	3 (3 0 0 0 0)
NUP85	;FLJ12549;NUP85;Nup75;	frount|nucleoporin 85|nucleoporin Nup75; nucleoporin 85kDa	Nuclear structure	114.31	28.4	74971.2	13376259	15 (14 0 0 1 0)
RANBP2	;RANBP2;NUP358;TRP1;TRP2;	P270|nuclear pore complex protein Nup358|nucleoporin 358|transformation-related protein 2; RAN binding protein 2	Nuclear structure	124.28	7.9	357944	6382079	16 (15 0 0 1 0)
XPO1	;XPO1;CRM1;DKFZp686B1823;	CRM1, yeast, homolog|Exportin-1 (required for chromosome region maintenance)|exportin 1|exportin 1 (CRM1, yeast, homolog); exportin 1 (CRM1 homolog, yeast)	Nuclear structure	50.23	5.3	123306	4507943	5 (5 0 0 0 0)
NUP88	;NUP88;MGC8530;	karyoporin|nuclear pore complex protein 88; nucleoporin 88kDa	Nuclear structure	30.21	8.1	83517.7	1707522	3 (3 0 0 0 0)
NUP98	;NUP98;ADIR2;NUP196;	GLFG-repeat containing nucleoporin|NUP98/PHF23 fusion protein|Nup98-Nup96|nucleoporin 98kD; nucleoporin 98kDa	Nuclear structure	30.25	6.1	69742.9	15277703	4 (4 0 0 0 0)
NUP93	;NUP93;KIAA0095;MGC21106;	nucleoporin 93kDa	Nuclear structure	150.23	20.9	93498.8	21706468	17 (17 0 0 0 0)
GIMAP1	;GIMAP1;HIMAP1;IMAP1;IMAP38;	immunity associated protein 1; GTPase, IMAP family member 1	Signal transduction	30.2033	18.3	34347.7	18594498	3 (3 0 0 0 0)
TBL3	;TBL3;SAZD;	WD-repeat protein SAZD|transducin beta-like 3; transducin (beta)-like 3	Signal transduction	50.22	10.1	88978.6	19913369	5 (5 0 0 0 0)
GNB2L1	;GNB2L1;Gnb2-rs1;H12.3;HLC-7;PIG21;RACK1;	lung cancer oncogene 7|proliferation-inducing gene 21|protein homologous to chicken B complex protein, guanine nucleotide binding; guanine nucleotide binding protein (G protein), beta polypeptide 2-like 1	Signal transduction	90.26	42.3	35054.6	5174447	11 (11 0 0 0 0)
ZAP70	;ZAP70;SRK;STD;TZK;ZAP-70;	syk-related tyrosine kinase|zeta-chain (TCR) associated protein kinase (70 kD)|zeta-chain associated protein kinase 70kDa|zeta-chain associated protein kinase, 70kD; zeta-chain (TCR) associated protein kinase 70kDa	Signal transduction	30.19	8.4	69827.1	31455611	3 (3 0 0 0 0)
BRD3	;BRD3;KIAA0043;ORFX;RING3L;	RING3-like|bromodomain containing protein 3|bromodomain-containing 3; bromodomain containing 3	Signal transduction	48.22	6.1	79492.1	11067749	5 (4 1 0 0 0)
GTPBP4	;GTPBP4;CRFG;FLJ10686;FLJ10690;NGB;FLJ39774;NOG1;	G protein-binding protein CRFG|GTP-binding protein|chronic renal failure; GTP binding protein 4	Signal transduction	40.19	10.9	73917.9	17368711	4 (4 0 0 0 0)
BRD2	;BRD2;D6S113E;DKFZp686N0336;FSRG1;KIAA9001;NAT;RING3;RNF3;FLJ31942;FSH;	bromodomain-containing 2|female sterile homeotic-related gene 1; bromodomain containing 2	Signal transduction	108.3	18.4	83099.7	1082363	12 (11 1 0 0 0)
SENP3	;SENP3;DKFZP586K0919;SMT3IP1;SSP3;DKFZp762A152;	SUMO1/sentrin/SMT3 specific protease 3|sentrin/SUMO-specific protease 3; SUMO1/sentrin/SMT3 specific peptidase 3	Signal transduction	28.18	8	64968.8	21361499	3 (2 1 0 0 0)
MYH9	;MYH9;DFNA17;FTNS;MHA;NMMHCA;NMHC-II-A;MGC104539;EPSTS;	OTTHUMP00000028706|cellular myosin heavy chain, type A|myosin, heavy polypeptide 9, non-muscle|non-muscle myosin heavy chain|non-muscle myosin heavy polypeptide 9|nonmuscle myosin heavy chain II-A; myosin, heavy chain 9, non-muscle	Signal transduction	264.3	20.9	226391	12667788	32 (27 4 0 1 0)
RNF213	;C17orf27;KIAA1554;RNF213;	ring finger protein 213	Signal transduction	90.2856	3.6	419688	37544566	9 (9 0 0 0 0)
RNF6	;RNF6;DKFZp686P0776;	RING-H2 protein RNF-6|ring finger protein 6; ring finger protein (C3H2C3 type) 6	Signal transduction	40.24	9.2	78044.6	5174653	4 (4 0 0 0 0)
RAN	;RAN;ARA24;TC4;Gsp1;	OK/SW-cl.81|member RAS oncogene family|ras-related nuclear protein; RAN, member RAS oncogene family	Signal transduction	50.23	26.2	25207	32425497	9 (9 0 0 0 0)
RANGAP1	;RANGAP1;Fug1;KIAA1835;MGC20266;SD;	OTTHUMP00000028918|segregation distorter homolog|segregation distortion; Ran GTPase activating protein 1	Signal transduction	38.25	9	63502.5	4506411	4 (3 1 0 0 0)
DYNC1LI1	;DNCLI1;DYNC1LI1;FLJ10219;	dynein light chain-A|dynein, cytoplasmic, light intermediate polypeptide 1; dynein, cytoplasmic 1, light intermediate chain 1	Signal transduction	40.23	15.7	56592.1	7705853	4 (4 0 0 0 0)
LUC7L2	;LUC7L2;CGI-59;CGI-74;FLJ10657;LUC7B2;	LUC7-like 2 (S. cerevisiae); H_NH0792N18.3|LUC7-like 2	Biological process unknown	30.2383	9.5	47591.1	7706310	3 (3 0 0 0 0)
RCD-8	;RCD-8;Ge-1;EDC4;HEDLS;	enhancer of mRNA decapping 4; autoantigen|autoantigen RCD8	Biological process unknown	160.27	26.5	129644	31657179	17 (17 0 0 0 0)
DNTTIP2	;ERBP;HSU15552;LPTS-RP2;RP4-561L24.1;DNTTIP2;TdIF2;MGC163494;FCF2;	acidic 82 kDa protein mRNA (HSU15552)|estrogen receptor binding protein; deoxynucleotidyltransferase, terminal, interacting protein 2	Biological process unknown	30.17	6	81909.3	7657204	3 (3 0 0 0 0)
NAT10	;FLJ10774;ALP;DKFZp434C116;FLJ12179;KIAA1709;NAT10;hALP;FLJ23850;	N-acetyltransferase-like protein; N-acetyltransferase 10	Biological process unknown	108.198	11.9	115675	13399322	12 (11 1 0 0 0)
